# Supplementary material for: Interleukin-6 is a mediator of therapeutic efficacy in acute lung injury
Source: Am J Respir Crit Care Med. 2026 Apr 28;212(8):1750–60. doi: 10.1093/ajrccm/aamag213 (PMC13424682; doi:10.1093/ajrccm/aamag213)
Supplement: aamag213_Supplementary_Data [file aamag213_supplementary_data.zip]

Archive with 10 entries (10 files):
- ANTONAKOS.docx
- COI Disclosure_LDB2026.docx
- coi_disclosure 032326 Calfee.docx
- coi_disclosure ED.docx
- coi_disclosure_ IL-6 dmca.docx
- coi_disclosure_JA.docx
- coi_disclosure_LK.docx
- coi-disclosure COKANe blue journal.docx
- coi-disclosure_MWH.docx
- GIAMARELLOS.docx
